# Supplementary material for: Molecular basis of V-ATPase inhibition by bafilomycin A1
Source: Nat Commun. 2021 Mar 19;12:1782. doi: 10.1038/s41467-021-22111-5 (PMC7979754; doi:10.1038/s41467-021-22111-5)
Supplement: Supplementary file 3 — Source Data [file 41467_2021_22111_MOESM3_ESM.xlsx]

## Sheet: Fig. 1a
Fig.1a
bafilomycin concentration (nM)	repeat 1	repeat 2	repeat 3
0.006	0.0264	0.0265	0.0228
0.018	0.026	0.0258	0.023
0.06	0.0224	0.0222	0.02
0.18	0.014	0.0135	0.0169
0.6	0.0027	0.0035	0.0016
6	0	-0.0004	0.0005
